# Supplementary material for: The Role of Tire Leachate in Condition-Specific Competition and the Persistence of a Resident Mosquito from a Competitively Superior Invader
Source: Insects. 2022 Oct 22;13(11):969. doi: 10.3390/insects13110969 (PMC9693511; doi:10.3390/insects13110969)
Supplement: Supplementary file 1 [file insects-13-00969-s001.zip]

Archive with 8 entries (8 files):
- Dataset S1.Tire condition.xlsx
- Dataset S2.Competition trial.xlsx
- Dataset S3.Biofilm.xlsx
- Dataset S4.Mosquito zinc.xlsx
- Dataset S5.Aedes oviposition choice trial.xlsx
- Dataset S6.Culex oviposition choice trial.xlsx
- Figure S1.tif
- Figure S2.tif
