# Supplementary material for: The Role of Tire Leachate in Condition-Specific Competition and the Persistence of a Resident Mosquito from a Competitively Superior Invader
Source: Insects. 2022 Oct 22;13(11):969. doi: 10.3390/insects13110969 (PMC9693511; doi:10.3390/insects13110969)
Supplement: Supplementary file 1 [file insects-13-00969-s001.zip › Dataset S1.Tire condition.xlsx]

## Sheet: Dataset S1
UV-B condition	Day	Block	Total zinc concentration (mg/L)	Dissolved zinc concentration (mg/L)
No UV-B	1	1	0.295289	0.1744
No UV-B	50	1	0.664133	0.449958
No UV-B	100	1
No UV-B	150	1	0.753151	0.252013
No UV-B	1	2	0.718044	0.244414
No UV-B	50	2	0.555511	0.193236
No UV-B	100	2	0.575955	0.221446
No UV-B	150	2	0.189689	0.194752
No UV-B	1	3	0.515422	0.270539
No UV-B	50	3	0.957021	0.694421
No UV-B	100	3	0.424888	0.38702
No UV-B	150	3	0.649555	0.626129
No UV-B	1	4	0.0914221	0.0539352
No UV-B	50	4	0.813599	0.618381
No UV-B	100	4	0.875466	0.750525
No UV-B	150	4	0.755221	0.521858
No UV-B	1	5	0.04	0.026
No UV-B	50	5	0.534	0.332
No UV-B	100	5	0.026	0.04
No UV-B	150	5	0.026	1.206
No UV-B	1	6
No UV-B	50	6
No UV-B	100	6
No UV-B	150	6	0.368	0.031
Shade	1	1	0.308178	0.100337
Shade	50	1	1.39067	0.585895
Shade	100	1
Shade	150	1	1.08371	0.668885
Shade	1	2	1.30569	0.935761
Shade	50	2	1.54355	0.968603
Shade	100	2	2.81555	1.87742
Shade	150	2	1.62089	1.50722
Shade	1	3	1.28955	1.10628
Shade	50	3	2.34444	1.69153
Shade	100	3	3.22453	2.3082
Shade	150	3	0.829733	0.694737
Shade	1	4	0.158267	0.07044
Shade	50	4	1.13529	0.955256
Shade	100	4	1.09289	0.917046
Shade	150	4	1.21338	0.893847
Shade	1	5	0.032	0.042
Shade	50	5	1.196	0.796
Shade	100	5	2.122	0.304
Shade	150	5	4.778	0.452
Shade	1	6	0.07	0.15
Shade	50	6
Shade	100	6
Shade	150	6	3.264	1.9275
Full-sun	1	1	0.650622	0.0708211
Full-sun	50	1	4.12044	0.54
Full-sun	100	1
Full-sun	150	1	2.83094	0.899552
Full-sun	1	2	0.660355	0.568467
Full-sun	50	2	5.75333	2.80118
Full-sun	100	2	4.67777	3.24853
Full-sun	150	2	1.59124	1.18142
Full-sun	1	3	0.705777	0.541142
Full-sun	50	3	4.78355	3.25611
Full-sun	100	3	5.00133	4.37966
Full-sun	150	3	1.62564	1.09113
Full-sun	1	4	0.129733	0.0593666
Full-sun	50	4	0.861244	0.573246
Full-sun	100	4	1.39747	1.17491
Full-sun	150	4	1.78133	1.27344
Full-sun	1	5	0.02	0.03
Full-sun	50	5	1.328	0.976
Full-sun	100	5	3.726	0.402
Full-sun	150	5	12.192	0.93
Full-sun	1	6	0.062	0.0464
Full-sun	50	6
Full-sun	100	6
Full-sun	150	6	4.656	1.304
