# Supplementary material for: The Role of Tire Leachate in Condition-Specific Competition and the Persistence of a Resident Mosquito from a Competitively Superior Invader
Source: Insects. 2022 Oct 22;13(11):969. doi: 10.3390/insects13110969 (PMC9693511; doi:10.3390/insects13110969)
Supplement: Supplementary file 1 [file insects-13-00969-s001.zip › Dataset S2.Competition trial.xlsx]

## Sheet: Dataset S2
UV-B treatment	Block	Density treatment	Species	Lambda	Survival (%)	Female development time (days)	Female wing length (mm)
Full-sun	3	100-0	Ae. albopictus	1.07733	24	25.286	2.955
Full-sun	3	50-0	Ae. albopictus	1.133	40	21.182	2.996
Full-sun	3	50-50	Ae. albopictus	1.11192	41	22.944	2.921
Full-sun	3	0-100	Cx. pipiens	1.10137	25	15.1	3.336
Full-sun	3	0-50	Cx. pipiens	1.12246	20	16.714	3.567
Full-sun	3	50-50	Cx. pipiens	1.11198	20	18.625	3.582
Full-sun	4	100-0	Ae. albopictus	1.04528	12	21.167	2.574
Full-sun	4	50-0	Ae. albopictus	1.12159	37	15.75	2.707
Full-sun	4	50-50	Ae. albopictus	1.04615	19	26.333	2.691
Full-sun	4	0-100	Cx. pipiens	1.0033	7	19	3.48
Full-sun	4	0-50	Cx. pipiens	0	3
Full-sun	4	50-50	Cx. pipiens	0	2
Full-sun	5	100-0	Ae. albopictus	1.09009	42	20.526	2.818
Full-sun	5	50-0	Ae. albopictus	1.06649	24	26.714	2.856
Full-sun	5	50-50	Ae. albopictus	1.066	20	25.167	2.985
Full-sun	5	0-100	Cx. pipiens	0	1
Full-sun	5	0-50	Cx. pipiens	1.08408	8	11.333	3.625
Full-sun	5	50-50	Cx. pipiens	1.02437	4	21	3.711
Full-sun	6	100-0	Ae. albopictus	1.08593	40	19.714	2.889
Full-sun	6	50-0	Ae. albopictus	1.08497	28	28.615	3.042
Full-sun	6	50-50	Ae. albopictus	1.08573	22	22	2.717
Full-sun	6	0-100	Cx. pipiens	1.01667	5	37.5	3.743
Full-sun	6	0-50	Cx. pipiens	1.10956	9	14.75	4.144
Full-sun	6	50-50	Cx. pipiens	1.04178	2	36	4.157
No UV-B	3	100-0	Ae. albopictus	1.08988	92	23.913	2.621
No UV-B	3	50-0	Ae. albopictus	1.1319	42	21.167	2.776
No UV-B	3	50-50	Ae. albopictus	1.08982	42	26.933	2.663
No UV-B	3	0-100	Cx. pipiens	1.0857	27	18.933	3.239
No UV-B	3	0-50	Cx. pipiens	1.16958	22	14.462	3.853
No UV-B	3	50-50	Cx. pipiens	1.02044	3	22	3.238
No UV-B	4	100-0	Ae. albopictus	1.053	17	25.1	2.426
No UV-B	4	50-0	Ae. albopictus	1.10075	39	20.067	2.355
No UV-B	4	50-50	Ae. albopictus	1.13959	41	16.762	2.6
No UV-B	4	0-100	Cx. pipiens	1.03077	37	18.8	3.04
No UV-B	4	0-50	Cx. pipiens	1.08546	17	12.833	3.123
No UV-B	4	50-50	Cx. pipiens	0.98361	29	19	2.72
No UV-B	5	100-0	Ae. albopictus	1.07222	71	27.792	2.706
No UV-B	5	50-0	Ae. albopictus	1.09439	42	23.438	2.615
No UV-B	5	50-50	Ae. albopictus	1.13206	46	21.714	2.996
No UV-B	5	0-100	Cx. pipiens	0.86184	7	13.333	2.939
No UV-B	5	0-50	Cx. pipiens	0	18	23.9	3.522
No UV-B	5	50-50	Cx. pipiens	1.0236	9	24.25	3.116
No UV-B	6	100-0	Ae. albopictus	1.09243	53	24.071	2.804
No UV-B	6	50-0	Ae. albopictus	1.13321	40	20.875	3.131
No UV-B	6	50-50	Ae. albopictus	1.14583	39	18	3.132
No UV-B	6	0-100	Cx. pipiens	1.05731	8	21	3.466
No UV-B	6	0-50	Cx. pipiens	1.06737	10	22.75	3.711
No UV-B	6	50-50	Cx. pipiens	1.03678	5	31	3.744
Shade	3	100-0	Ae. albopictus	1.10612	94	24.659	2.671
Shade	3	50-0	Ae. albopictus	1.09201	34	30.588	2.674
Shade	3	50-50	Ae. albopictus	1.08891	41	30.429	2.786
Shade	3	0-100	Cx. pipiens	1.11526	42	16.071	3.754
Shade	3	0-50	Cx. pipiens	1.11968	25	17.3	3.802
Shade	3	50-50	Cx. pipiens	1.02981	9	23	3.213
Shade	4	100-0	Ae. albopictus	1.14517	89	14.229	2.602
Shade	4	50-0	Ae. albopictus	1.13957	49	17.8	2.482
Shade	4	50-50	Ae. albopictus	1.06163	9	21.4	2.555
Shade	4	0-100	Cx. pipiens	1.11012	49	15.889	3.321
Shade	4	0-50	Cx. pipiens	1.13535	30	16.357	3.48
Shade	4	50-50	Cx. pipiens	1.09212	7	16.2	3.38
Shade	5	100-0	Ae. albopictus	1.07049	54	27.368	2.759
Shade	5	50-0	Ae. albopictus	1.09006	31	29.75	2.843
Shade	5	50-50	Ae. albopictus	1.04744	22	33	2.634
Shade	5	0-100	Cx. pipiens	1.00303	5	15	3.32
Shade	5	0-50	Cx. pipiens	1.0847	24	22.875	3.615
Shade	5	50-50	Cx. pipiens	1.02948	9	35.25	3.265
Shade	6	100-0	Ae. albopictus	1.09094	46	23.667	3.051
Shade	6	50-0	Ae. albopictus	1.09937	50	28.519	2.779
Shade	6	50-50	Ae. albopictus	1.08251	36	28	2.783
Shade	6	0-100	Cx. pipiens	1.05425	8	26.6	3.961
Shade	6	0-50	Cx. pipiens	1.08178	19	17.333	4.007
Shade	6	50-50	Cx. pipiens	1.07006	11	28.4	3.927
