# Supplementary material for: The Role of Tire Leachate in Condition-Specific Competition and the Persistence of a Resident Mosquito from a Competitively Superior Invader
Source: Insects. 2022 Oct 22;13(11):969. doi: 10.3390/insects13110969 (PMC9693511; doi:10.3390/insects13110969)
Supplement: Supplementary file 1 [file insects-13-00969-s001.zip › Dataset S3.Biofilm.xlsx]

## Sheet: Dataset S3
UV-B condition	Block	Biofilm dry weight (g/tire)	Total biofilm zinc concentration (mg/g)
No UV-B	5	0.2972	1.4761
No UV-B	5	0.5001	1.524
No UV-B	5	0.0539
No UV-B	5	0.3294	1.2539
No UV-B	5	1.3721	3.3635
No UV-B	6	0.3856	1.9794
No UV-B	6	0.4274	0.8605
No UV-B	6	0.3484	4.7289
No UV-B	6	0.925	2.8675
No UV-B	6	0.5387	9.2656
Shade	5	0.4346	3.8042
Shade	5	1.0063	3.9984
Shade	5	1.152	10.5754
Shade	5	0.8191	3.9098
Shade	5	0.5459	3.5738
Shade	6	1.0618	13.584
Shade	6	1.2771	11.4769
Shade	6	0.969	11.137
Shade	6	0.4459	6.5904
Shade	6	0.7517	8.83
Full-sun	5	1.2785	4.3639
Full-sun	5	1.56	7.54
Full-sun	5	1.4243	6.6847
Full-sun	5	0.5919	4.1749
Full-sun	5	1.7934	13.1875
Full-sun	6	22.77	16.3731
Full-sun	6	34.44	21.238
Full-sun	6	20.99	9.6414
Full-sun	6	24.32	13.0987
Full-sun	6	15.62	19.1407
