# Supplementary material for: The Role of Tire Leachate in Condition-Specific Competition and the Persistence of a Resident Mosquito from a Competitively Superior Invader
Source: Insects. 2022 Oct 22;13(11):969. doi: 10.3390/insects13110969 (PMC9693511; doi:10.3390/insects13110969)
Supplement: Supplementary file 1 [file insects-13-00969-s001.zip › Dataset S4.Mosquito zinc.xlsx]

## Sheet: Dataset S4
UV-B condition	Species	Block	Zinc concentration (mg/kg)
No UV-B	Ae. albopictus	3	0.69
No UV-B	Ae. albopictus	4	2.12
Shade	Ae. albopictus	3	3.86
Shade	Ae. albopictus	4	2.65
Full-sun	Ae. albopictus	3	13.52
Full-sun	Ae. albopictus	4	3.9
No UV-B	Cx. pipiens	3	0.25
No UV-B	Cx. pipiens	4	0.64
Shade	Cx. pipiens	3	0.3
Shade	Cx. pipiens	4	0.63
Full-sun	Cx. pipiens	3	0.23
Full-sun	Cx. pipiens	4	0.54
