# Supplementary material for: The Role of Tire Leachate in Condition-Specific Competition and the Persistence of a Resident Mosquito from a Competitively Superior Invader
Source: Insects. 2022 Oct 22;13(11):969. doi: 10.3390/insects13110969 (PMC9693511; doi:10.3390/insects13110969)
Supplement: Supplementary file 1 [file insects-13-00969-s001.zip › Dataset S5.Aedes oviposition choice trial.xlsx]

## Sheet: Dataset S5
Tire leachate	Resources	Block	Replicate cage	Ae. albopictus egg number
High	High	1	1	125
High	Low	1	1	50
Low	High	1	1	95
Low	Low	1	1	153
High	High	1	2	103
High	Low	1	2	87
Low	High	1	2	117
Low	Low	1	2	17
High	High	1	3	98
High	Low	1	3	71
Low	High	1	3	163
Low	Low	1	3	122
High	High	2	4	25
High	Low	2	4	37
Low	High	2	4	48
Low	Low	2	4	42
High	High	2	5	57
High	Low	2	5	50
Low	High	2	5	16
Low	Low	2	5	46
High	High	2	6	69
High	Low	2	6	40
Low	High	2	6	83
Low	Low	2	6	71
