# Supplementary material for: The Role of Tire Leachate in Condition-Specific Competition and the Persistence of a Resident Mosquito from a Competitively Superior Invader
Source: Insects. 2022 Oct 22;13(11):969. doi: 10.3390/insects13110969 (PMC9693511; doi:10.3390/insects13110969)
Supplement: Supplementary file 1 [file insects-13-00969-s001.zip › Dataset S6.Culex oviposition choice trial.xlsx]

## Sheet: Dataset S6
Tire leachate	Resources	Block	Replicate cage	Cx. pipiens egg raft number
High	High	1	1	5
High	Low	1	1	0
Low	High	1	1	7
Low	Low	1	1	2
High	High	1	2	3
High	Low	1	2	1
Low	High	1	2	5
Low	Low	1	2	0
High	High	1	3	4
High	Low	1	3	0
Low	High	1	3	6
Low	Low	1	3	0
High	High	2	4	0
High	Low	2	4	0
Low	High	2	4	5
Low	Low	2	4	2
High	High	2	5	6
High	Low	2	5	2
Low	High	2	5	1
Low	Low	2	5	0
High	High	2	6	4
High	Low	2	6	0
Low	High	2	6	4
Low	Low	2	6	1
